# Supplementary material for: MeDEStrand: an improved method to infer genome-wide absolute methylation levels from DNA enrichment data
Source: BMC Bioinformatics. 2018 Dec 22;19:540. doi: 10.1186/s12859-018-2574-7 (PMC6303941; doi:10.1186/s12859-018-2574-7)
Supplement: Supplementary file 2 — Table S1. Pearson correlation coefficient of bin methylation level for the positive and negative DNA strand at various bin size (bp). Cell line: GM12878, Data: RRBS. (XLSM 32 kb) [file 12859_2018_2574_MOESM2_ESM.xlsm]

## Sheet: Table S1
Table S1 Pearson correlation coefficient of bin methylation level for the positive and negative DNA strand at various bin size (bp). Cell line: GM12878, Data: RRBS
bin size	chr1	chr2	chr3	chr4	chr5	chr6	chr7	chr8	chr9	chr10	chr11	chr12	chr13	chr14	chr15	chr16	chr17	chr18	chr19	chr20	chr21	chr22
25	0.96	0.95	0.96	0.96	0.95	0.96	0.97	0.96	0.95	0.95	0.96	0.96	0.96	0.95	0.95	0.97	0.96	0.95	0.97	0.95	0.96	0.96
50	0.93	0.92	0.93	0.93	0.91	0.94	0.94	0.93	0.92	0.92	0.93	0.94	0.94	0.92	0.92	0.94	0.94	0.93	0.95	0.92	0.94	0.94
100	0.88	0.87	0.9	0.88	0.87	0.91	0.9	0.88	0.87	0.86	0.87	0.89	0.89	0.88	0.87	0.9	0.9	0.89	0.93	0.85	0.89	0.88
150	0.86	0.86	0.89	0.87	0.86	0.9	0.89	0.86	0.85	0.84	0.85	0.88	0.86	0.86	0.86	0.89	0.89	0.87	0.91	0.83	0.85	0.85
200	0.86	0.85	0.88	0.86	0.85	0.89	0.88	0.85	0.84	0.82	0.84	0.87	0.85	0.84	0.84	0.89	0.88	0.87	0.91	0.82	0.85	0.84
