# Supplementary material for: MeDEStrand: an improved method to infer genome-wide absolute methylation levels from DNA enrichment data
Source: BMC Bioinformatics. 2018 Dec 22;19:540. doi: 10.1186/s12859-018-2574-7 (PMC6303941; doi:10.1186/s12859-018-2574-7)
Supplement: Supplementary file 3 — Table S2. Pearson correlation coefficient between the inferred bin methylation level and the RRBS data, bin size: 100 bp. (XLSM 38 kb) [file 12859_2018_2574_MOESM3_ESM.xlsm]

## Sheet: Table S2
Table S2 Pearson correlation coefficient between the inferred bin methylation level and the RRBS data, bin size: 100 bp
Cell line: GM12878
	chr1	chr2	chr3	chr4	chr5	chr6	chr7	chr8	chr9	chr10	chr11	chr12	chr13	chr14	chr15	chr16	chr17	chr18	chr19	chr20	chr21	chr22
MEDIPS	0.7884	0.7787	0.7844	0.7968	0.7694	0.8099	0.818	0.8117	0.8105	0.7916	0.7964	0.8032	0.8249	0.7918	0.7613	0.847	0.8249	0.8051	0.8284	0.8073	0.8326	0.8377
MeDEStrand( only positive strand )	0.8466	0.8241	0.843	0.8347	0.8186	0.8624	0.8539	0.8535	0.8507	0.8325	0.851	0.858	0.8589	0.8339	0.8003	0.8893	0.8742	0.8449	0.8753	0.8451	0.8603	0.8744
MeDEStrand( only negative strand )	0.8478	0.8233	0.8397	0.8337	0.8188	0.8622	0.8544	0.8526	0.8496	0.8317	0.8509	0.8575	0.8552	0.8356	0.8021	0.8895	0.8746	0.8489	0.8759	0.8477	0.8622	0.8748
MeDEStrand	0.8501	0.827	0.8446	0.8374	0.822	0.8649	0.8567	0.8559	0.8529	0.8356	0.854	0.8603	0.8595	0.8376	0.8046	0.8914	0.8772	0.8501	0.8779	0.8491	0.8643	0.8774
Cell line: K562
	chr1	chr2	chr3	chr4	chr5	chr6	chr7	chr8	chr9	chr10	chr11	chr12	chr13	chr14	chr15	chr16	chr17	chr18	chr19	chr20	chr21	chr22
MEDIPS	0.752	0.7554	0.7585	0.7518	0.7369	0.7572	0.7752	0.7896	0.7824	0.7494	0.7818	0.7783	0.7862	0.8031	0.7469	0.8263	0.81	0.7456	0.8245	0.772	0.7606	0.7705
MeDEStrand( only positive strand )	0.8232	0.819	0.834	0.8195	0.8095	0.8306	0.8392	0.8519	0.837	0.8228	0.8483	0.8588	0.8517	0.869	0.8264	0.8857	0.8697	0.8138	0.8767	0.8371	0.8329	0.8182
MeDEStrand( only negative strand )	0.8227	0.8173	0.8314	0.8102	0.8081	0.8308	0.8398	0.8514	0.8373	0.8217	0.8486	0.8577	0.8492	0.8713	0.8239	0.8849	0.8682	0.8098	0.8792	0.8355	0.8332	0.817
MeDEStrand	0.8262	0.8217	0.8364	0.8187	0.8126	0.834	0.8426	0.8546	0.8401	0.8257	0.852	0.8612	0.8541	0.8735	0.8293	0.8878	0.8718	0.816	0.8805	0.8392	0.8359	0.8207
Primary cell: foreskin fibroblast
	chr1	chr2	chr3	chr4	chr5	chr6	chr7	chr8	chr9	chr10	chr11	chr12	chr13	chr14	chr15	chr16	chr17	chr18	chr19	chr20	chr21	chr22
MEDIPS	0.8765	0.8808	0.8868	0.8953	0.885	0.9001	0.9029	0.9037	0.8911	0.8903	0.8908	0.8907	0.9083	0.8895	0.8797	0.9003	0.8901	0.9046	0.8941	0.8848	0.9134	0.9061
MeDEStrand( only positive strand )	0.894	0.8839	0.9042	0.8985	0.9016	0.9171	0.9025	0.9097	0.8862	0.8963	0.8996	0.9103	0.9093	0.9023	0.8905	0.9012	0.899	0.9118	0.9034	0.8816	0.9019	0.9015
MeDEStrand( only negative strand )	0.9001	0.8877	0.9075	0.8965	0.8915	0.9038	0.8995	0.9112	0.8889	0.8886	0.8944	0.898	0.9082	0.8944	0.8905	0.8981	0.902	0.9037	0.9028	0.8776	0.8923	0.9042
MeDEStrand	0.9243	0.9122	0.9314	0.9183	0.9198	0.9321	0.9258	0.9314	0.9155	0.9188	0.9249	0.9279	0.9296	0.9222	0.9156	0.9235	0.9273	0.9282	0.928	0.9073	0.9172	0.9307
Primary cell: mammary epithelial
	chr1	chr2	chr3	chr4	chr5	chr6	chr7	chr8	chr9	chr10	chr11	chr12	chr13	chr14	chr15	chr16	chr17	chr18	chr19	chr20	chr21	chr22
MEDIPS	0.8218	0.8213	0.7921	0.8384	0.8219	0.8309	0.8441	0.8361	0.8457	0.8403	0.8268	0.8333	0.8571	0.8188	0.7757	0.8567	0.8337	0.8671	0.8357	0.802	0.8368	0.8451
MeDEStrand( only positive strand )	0.833	0.8233	0.8304	0.8513	0.8401	0.8622	0.8501	0.8459	0.84	0.8449	0.8287	0.8543	0.8708	0.8332	0.7954	0.8543	0.8378	0.8618	0.8393	0.8057	0.8526	0.8334
MeDEStrand( only negative strand )	0.8342	0.8333	0.8355	0.8617	0.8326	0.8462	0.8401	0.8436	0.8307	0.8362	0.8268	0.8328	0.856	0.8353	0.7913	0.8569	0.8318	0.8591	0.843	0.8005	0.8564	0.8336
MeDEStrand	0.8642	0.8576	0.8664	0.8832	0.8649	0.8821	0.8754	0.871	0.8662	0.8744	0.8604	0.8736	0.8907	0.8632	0.8248	0.8842	0.8647	0.8873	0.8687	0.8375	0.8801	0.8686
