# Supplementary material for: MeDEStrand: an improved method to infer genome-wide absolute methylation levels from DNA enrichment data
Source: BMC Bioinformatics. 2018 Dec 22;19:540. doi: 10.1186/s12859-018-2574-7 (PMC6303941; doi:10.1186/s12859-018-2574-7)
Supplement: Supplementary file 4 — Table S3. Spearman correlation coefficient between the inferred bin methylation level and the RRBS data, bin size: 100 bp. (XLSM 38 kb) [file 12859_2018_2574_MOESM4_ESM.xlsm]

## Sheet: Table S2
Table S3 Spearman correlation coefficient between the inferred bin methylation level and the RRBS data, bin size: 100 bp
Cell line: GM12878
	chr1	chr2	chr3	chr4	chr5	chr6	chr7	chr8	chr9	chr10	chr11	chr12	chr13	chr14	chr15	chr16	chr17	chr18	chr19	chr20	chr21	chr22
MEDIPS	0.7419	0.7599	0.6944	0.7966	0.7623	0.7433	0.8245	0.7892	0.7895	0.7939	0.7621	0.7566	0.8222	0.7929	0.712	0.8247	0.7582	0.7997	0.8164	0.7887	0.8556	0.8127
MeDEStrand( only positive strand )	0.7837	0.7814	0.7317	0.8052	0.7809	0.7721	0.8339	0.8044	0.802	0.7991	0.7933	0.7913	0.8362	0.8072	0.727	0.8457	0.7916	0.8246	0.8346	0.8128	0.8679	0.824
MeDEStrand( only negative strand )	0.7827	0.7836	0.7265	0.8045	0.7812	0.775	0.8375	0.8049	0.8046	0.8008	0.7939	0.7959	0.8329	0.8138	0.7287	0.8418	0.7895	0.8293	0.8356	0.8097	0.8667	0.8271
MeDEStrand	0.7858	0.7853	0.7309	0.8114	0.7845	0.7742	0.8391	0.8072	0.8051	0.8035	0.7943	0.7945	0.8377	0.8138	0.7322	0.8438	0.7906	0.8341	0.8363	0.8123	0.8719	0.8277
Cell line: K562
	chr1	chr2	chr3	chr4	chr5	chr6	chr7	chr8	chr9	chr10	chr11	chr12	chr13	chr14	chr15	chr16	chr17	chr18	chr19	chr20	chr21	chr22
MEDIPS	0.7841	0.7823	0.7418	0.7962	0.7772	0.7806	0.8192	0.805	0.7891	0.7805	0.797	0.7678	0.7941	0.7962	0.7503	0.8375	0.8041	0.7785	0.827	0.7941	0.8393	0.7907
MeDEStrand( only positive strand )	0.8226	0.8109	0.792	0.8295	0.8083	0.8228	0.8425	0.8299	0.8224	0.8074	0.8194	0.8225	0.8345	0.8377	0.7994	0.8605	0.8386	0.8115	0.847	0.8216	0.8703	0.8138
MeDEStrand( only negative strand )	0.8204	0.8067	0.7873	0.8174	0.8087	0.8237	0.8425	0.8314	0.8232	0.8086	0.8222	0.8194	0.8312	0.8338	0.8	0.8597	0.8416	0.8037	0.8493	0.8235	0.8712	0.8128
MeDEStrand	0.8249	0.8124	0.7928	0.8287	0.8125	0.8278	0.8455	0.8315	0.825	0.8117	0.8223	0.8212	0.8367	0.8378	0.8037	0.8622	0.8416	0.8133	0.8496	0.8261	0.8725	0.8174
Primary cell: foreskin fibroblast
	chr1	chr2	chr3	chr4	chr5	chr6	chr7	chr8	chr9	chr10	chr11	chr12	chr13	chr14	chr15	chr16	chr17	chr18	chr19	chr20	chr21	chr22
MEDIPS	0.7215	0.7366	0.6563	0.7544	0.7439	0.7232	0.8141	0.7574	0.7797	0.7559	0.7465	0.7216	0.761	0.7505	0.6727	0.8208	0.7461	0.7764	0.8249	0.7604	0.8132	0.8217
MeDEStrand( only positive strand )	0.752	0.7592	0.7018	0.7805	0.7817	0.7621	0.8266	0.7844	0.7954	0.7806	0.7826	0.7756	0.7899	0.7743	0.7345	0.8327	0.7781	0.8104	0.8364	0.781	0.8267	0.8294
MeDEStrand( only negative strand )	0.762	0.7572	0.7054	0.78	0.7754	0.7602	0.8236	0.7832	0.7958	0.7714	0.778	0.7731	0.7892	0.7715	0.7138	0.8323	0.7674	0.8072	0.8344	0.7821	0.8219	0.8269
MeDEStrand	0.769	0.7759	0.7116	0.7895	0.7887	0.7716	0.8401	0.792	0.8134	0.7902	0.7944	0.7841	0.7991	0.788	0.7409	0.8495	0.7898	0.8148	0.849	0.7944	0.835	0.8457
Primary cell: mammary epithelial
	chr1	chr2	chr3	chr4	chr5	chr6	chr7	chr8	chr9	chr10	chr11	chr12	chr13	chr14	chr15	chr16	chr17	chr18	chr19	chr20	chr21	chr22
MEDIPS	0.6909	0.6983	0.5818	0.6666	0.6765	0.6475	0.757	0.6949	0.7252	0.6948	0.7251	0.6511	0.6998	0.7007	0.6391	0.7695	0.7066	0.6911	0.7779	0.7192	0.8091	0.7889
MeDEStrand( only positive strand )	0.7405	0.7374	0.665	0.7453	0.7429	0.7281	0.7883	0.75	0.7588	0.7417	0.7572	0.7303	0.7598	0.7458	0.7038	0.7955	0.7494	0.7616	0.8001	0.7402	0.8191	0.7973
MeDEStrand( only negative strand )	0.7365	0.7332	0.6698	0.7443	0.7548	0.7298	0.7822	0.7596	0.7578	0.7347	0.7547	0.734	0.7611	0.7409	0.6862	0.7966	0.7532	0.7652	0.7965	0.7403	0.8321	0.7856
MeDEStrand	0.7614	0.7597	0.6842	0.7606	0.7685	0.7492	0.8039	0.7709	0.7822	0.7596	0.7819	0.7489	0.7783	0.7692	0.7198	0.8191	0.7668	0.7799	0.82	0.7765	0.8472	0.8221
